# Supplementary material for: Molecular Characterization of Complete Genome Sequence of an Avian Coronavirus Identified in a Backyard Chicken from Tanzania
Source: Genes (Basel). 2023 Sep 23;14(10):1852. doi: 10.3390/genes14101852 (PMC10606662; doi:10.3390/genes14101852)
Supplement: Supplementary file 1 [file genes-14-01852-s001.zip]

Archive with 6 entries (5 files):
- genes-2607752/
- genes-2607752/mdpi-disclosure-form_hmk_GHC-1.pdf
- genes-2607752/mdpi-disclosure-form_HMK_GHC.pdf
- genes-2607752/mdpi-disclosure-form_hmk_JDV.pdf
- genes-2607752/mdpi-disclosure-form_hmk_JDV_DLS.pdf
- genes-2607752/mdpi-disclosure-form_HMK_JDV_PLMM_IVG.pdf
